# Supplementary material for: Synthesis and hLDH Inhibitory Activity of Analogues to Natural Products with 2,8-Dioxabicyclo[3.3.1]nonane Scaffold
Source: Int J Mol Sci. 2023 Jun 8;24(12):9925. doi: 10.3390/ijms24129925 (PMC10298284; doi:10.3390/ijms24129925)
Supplement: Supplementary file 1 [file ijms-24-09925-s001.zip]

Archive with 1 entries (1 files):
- ijms-2384295-supplementary.pdf
